# Supplementary material for: Structural Snapshots on Stepwise Anionic Oxoborane Formation: Access to an Acyclic BO Ketone Analogue and Its Metathesis Chemistry with CO2 and CS2
Source: Inorg Chem. 2025 Feb 5;64(6):3028–37. doi: 10.1021/acs.inorgchem.4c05354 (PMC11836929; doi:10.1021/acs.inorgchem.4c05354)
Supplement: Supplementary file 2 — ic4c05354_si_002.xyz [file ic4c05354_si_002.xyz]

100
[Ter2BO]- @ 6-311+G(2df,p)
 O        -0.558467444726     -0.707273386830      0.088069396129
 C         1.897174673685      0.580206041162     -2.187124611042
 C         1.800537761986     -1.830569029990      1.848250486781
 C         1.167802808460      0.613395339594      1.328937987712
 C         0.672541627679      0.765862536710     -1.517642550306
 C         3.025033493126     -2.411503488616      1.501648054081
 C        -1.784474961774      1.486720624891     -1.811762456031
 C         2.944829866551     -1.634378973049     -1.746579743731
 C        -0.384078847847      1.307233467055     -2.295537662814
 C         0.316025613751      3.058964405557      1.329284301632
 C         3.085818904183     -3.773907404270      1.224211427897
 H         4.036452087253     -4.205428167981      0.922330725313
 C         4.315376925837      0.351864175014     -1.525901886938
 C         1.753360887755     -0.372897719591      2.164996049960
 C         4.102973261489     -2.403398144101     -1.679254950202
 H         4.008772513539     -3.484084871232     -1.729834736310
 C        -2.682859338947      0.408503659723     -1.782494125198
 C         0.685252382311     -2.654331825745      2.067456305739
 C         1.049327460904      1.572135257479     -4.228909881307
 H         1.194704620212      1.878886155195     -5.259905852283
 C         1.129944950120      1.920096448230      1.851943764364
 C         5.446945026956     -0.452488965734     -1.466034643190
 H         6.419215931734      0.015936706339     -1.335019933868
 C         5.362371908830     -1.835660985644     -1.562552529279
 C         2.078119960507      0.998673847560     -3.511043696700
 H         3.038522636697      0.817835225229     -3.984520729335
 C         2.322581290702     -0.038827833005      3.392059518510
 H         2.747626651342     -0.832218499466      3.999210426926
 C         1.964398138962     -4.583893472450      1.319878755989
 C         3.053309996505     -0.235363685845     -1.706654955458
 C         0.783266965719     -4.010142351509      1.776245597092
 H        -0.093218794666     -4.637250902088      1.918523930736
 C        -0.577400477248     -2.097503650041      2.643248533350
 H        -0.367787887164     -1.513826993671      3.544645948747
 H        -1.275899128076     -2.897988418354      2.898681026078
 H        -1.022475052002     -1.430082720475      1.897064289072
 C         0.935327899336      4.249116697077      0.916577632737
 C         1.619231222181     -2.309134886548     -1.919372584982
 H         1.749268084265     -3.388447950596     -2.014625220859
 H         1.101001287912     -1.933268109185     -2.806000697680
 H         0.956617471003     -2.111894505227     -1.071807445169
 C         1.724533880071      2.234162371588      3.080128351804
 H         1.653308424455      3.254891100732      3.443853277036
 C        -2.255504025180      2.779299890136     -1.558034810132
 C        -0.184402848926      1.699466300899     -3.617498747369
 H        -1.028129298152      2.097406020535     -4.172957003959
 C         4.279129853637     -1.593310212428      1.480574601753
 H         4.160306979297     -0.694817900079      0.875782114128
 H         5.111472562110     -2.171115202849      1.081535792655
 H         4.546380913966     -1.263498693673      2.488449163449
 C        -1.069681053906      3.046444331530      1.553581542061
 C        -2.267232452609     -0.948309027026     -2.253876591574
 H        -1.795828854029     -0.888494872663     -3.239440231967
 H        -3.126991548897     -1.619704393219     -2.316849630397
 H        -1.531112934532     -1.340967568829     -1.543748821190
 C        -3.983194079546      0.628641097550     -1.342827620888
 H        -4.665263066427     -0.216352507068     -1.292799332527
 C        -3.565949282528      2.961303588107     -1.126275396842
 H        -3.908084239369      3.967544184905     -0.899401493337
 C         0.185703059105      5.414315124290      0.809745081075
 H         0.679766799339      6.331162390527      0.497992294733
 C         2.335483388785      1.266020245087      3.849576325602
 H         2.779769468123      1.516261306802      4.807789346697
 C        -4.434999654897      1.891215164005     -0.976341842565
 C         2.022393670284     -6.034910820796      0.940176049298
 H         1.365969346511     -6.640604759071      1.570664151363
 H         3.037872446120     -6.429792302742      1.027056954271
 H         1.701150160130     -6.182170944447     -0.097159508230
 C         2.391566708455      4.273606384800      0.560393480111
 H         2.548965096236      3.755188419396     -0.388889985213
 H         3.004737332956      3.763556222690      1.304890347507
 H         2.752425416833      5.298441077378      0.450354375678
 C        -1.175818305445      5.431342205965      1.084661866181
 C        -1.783978968784      4.234768609672      1.431628295592
 H        -2.852320065766      4.217183822554      1.625674601802
 C        -1.779809908661      1.798093302258      1.977499246279
 H        -1.726441143942      1.025688957851      1.204925959411
 H        -2.830088370531      2.008073367064      2.186596521750
 H        -1.317767960073      1.368770595269      2.870887763771
 C         6.589823134116     -2.693675074820     -1.474335585724
 H         7.461736209891     -2.190171812103     -1.899536103199
 H         6.451298281167     -3.640855377779     -2.000959483557
 H         6.829714638654     -2.933484740171     -0.431635578510
 C        -1.381537689550      3.971138459070     -1.799567020827
 H        -0.419182503603      3.869387385130     -1.298867417691
 H        -1.861745718374      4.881550613188     -1.443987646505
 H        -1.172317051370      4.091360068567     -2.866234686845
 C         4.456015422969      1.836108821742     -1.366764631101
 H         5.502884995220      2.140874209803     -1.428345560618
 H         4.070987879920      2.141600579617     -0.390510884238
 H         3.885800707223      2.385170265350     -2.117641634675
 C        -5.820117495216      2.088671254821     -0.432789464018
 H        -6.173177849796      3.109252641152     -0.601430114162
 H        -5.847271549412      1.906827968722      0.647554655800
 H        -6.533464278300      1.400539793894     -0.894183378126
 B         0.374866885355      0.174463680841     -0.027071010535
 C        -1.977611830608      6.691489724731      0.944103518068
 H        -2.339025705120      6.816844730354     -0.083489410745
 H        -1.381516384831      7.574620541473      1.187596507302
 H        -2.853899251282      6.679844511750      1.596530208124
100
Ter2CO @ 6-311+G(2df,p)
 O        -0.424308142355     -0.577889122877      0.058177905989
 C         2.040774230745      0.809703456184     -1.920553385119
 C         1.646905650208     -1.818447593882      1.754367460111
 C         1.233553362133      0.647337162517      1.177431838928
 C         0.745362392564      0.862054566543     -1.377392280529
 C         2.787677631889     -2.573082167816      1.432336600430
 C        -1.746373407423      1.368477587774     -1.721908748344
 C         3.024489972984     -1.462075148389     -1.728937242744
 C        -0.319457293602      1.386068330217     -2.150182590148
 C         0.430522811122      3.109709674465      1.099728273618
 C         2.644665534602     -3.914535425654      1.104301180366
 H         3.528417657336     -4.478480135254      0.820580420425
 C         4.418101904513      0.433945139175     -1.150057113136
 C         1.788823666549     -0.357032049006      2.007226240866
 C         4.162194829649     -2.264365548101     -1.711875261590
 H         4.049944422956     -3.322757685971     -1.925517118723
 C        -2.480016261157      0.174755526489     -1.671128092037
 C         0.419035096226     -2.473958316587      1.922911515081
 C         1.262871296575      2.018568213439     -3.868764884708
 H         1.466587009856      2.473408831354     -4.831783924841
 C         1.312822530544      1.995645432220      1.566819025999
 C         5.525671318467     -0.401802496778     -1.151353892320
 H         6.496524904464      0.017692471590     -0.903837238305
 C         5.423761664100     -1.754218227480     -1.454807047493
 C         2.281772779625      1.424135607226     -3.150663502074
 H         3.279752515644      1.360727979865     -3.569975844520
 C         2.519896881493      0.028530897343      3.126120169037
 H         2.935089825997     -0.742757570758      3.762998505904
 C         1.409508310999     -4.550217957541      1.137213085748
 C         3.154720006063     -0.085984688391     -1.479389284389
 C         0.320161996094     -3.821732545110      1.590520938036
 H        -0.641700437219     -4.314703046867      1.702057845305
 C        -0.771301869332     -1.808241023523      2.546839883837
 H        -0.585760963244     -0.759710777183      2.762215589781
 H        -1.016028277767     -2.310856467784      3.488280266989
 H        -1.644078566151     -1.863519565299      1.895765164960
 C         0.973000314961      4.292154998358      0.568267498252
 C         1.709810543830     -2.088894099520     -2.080589875768
 H         1.855859509450     -3.115699286518     -2.416482371238
 H         1.207364911748     -1.535333749253     -2.876791305769
 H         1.034405386191     -2.114030976853     -1.223093285007
 C         2.079380706921      2.331097109037      2.684246459157
 H         2.117677389256      3.371430251120      2.987638767670
 C        -2.397663278935      2.584597034413     -1.454701185991
 C        -0.030772147030      1.961921021602     -3.383110195280
 H        -0.849020813703      2.353281371863     -3.974879296990
 C         4.163625654915     -1.986709315539      1.500319183813
 H         4.219766046671     -1.004709856875      1.034325634021
 H         4.881405117415     -2.642017425324      1.011228356435
 H         4.482041414314     -1.871199376714      2.540443281399
 C        -0.911519632691      3.097883356893      1.514027203987
 C        -1.954990490693     -1.118231668138     -2.220579165815
 H        -0.930865406662     -1.026358974807     -2.571223245607
 H        -2.576870967405     -1.432694215702     -3.065092205947
 H        -1.978534337944     -1.907915762845     -1.469220789988
 C        -3.782678687747      0.201279552480     -1.182133555387
 H        -4.334625632264     -0.732885485868     -1.124423337063
 C        -3.696862328083      2.566450559943     -0.965499531638
 H        -4.176883221920      3.511034334074     -0.726981169213
 C         0.201911835045      5.445099058279      0.531895519012
 H         0.639216689515      6.353074219596      0.126749403323
 C         2.700403669222      1.361614453722      3.446884166151
 H         3.275324358658      1.640854273088      4.322827699477
 C        -4.395280355258      1.379267336295     -0.782228721300
 C         1.265085732848     -5.979759889999      0.708557503905
 H         0.426740076733     -6.465130870219      1.212212789873
 H         2.170045509625     -6.553697813903      0.919568379552
 H         1.080984900188     -6.045037672962     -0.369036278397
 C         2.362458147957      4.324814388760      0.014614341922
 H         2.444310184910      3.632670645228     -0.825584601694
 H         3.109419337060      4.024007880720      0.751237924811
 H         2.617072696243      5.324546599005     -0.339488667437
 C        -1.108827076489      5.465809017791      0.993447552437
 C        -1.650028478212      4.276493257320      1.452273145412
 H        -2.680305471128      4.257837565643      1.793770334140
 C        -1.560041710808      1.873980256684      2.085358852798
 H        -1.721069242675      1.110717214219      1.321416334343
 H        -2.531144343074      2.122975983107      2.513662420259
 H        -0.943425508321      1.427944728493      2.868716619090
 C         6.633429147917     -2.638897268731     -1.443145940815
 H         7.487176001736     -2.153058950595     -1.921331764299
 H         6.442488243253     -3.580819542241     -1.960111187930
 H         6.932897338988     -2.879125623506     -0.417189256532
 C        -1.752739033616      3.903435318413     -1.748690156820
 H        -0.721106927517      3.946860479848     -1.404496991242
 H        -2.307725217695      4.712120627622     -1.277669463607
 H        -1.744193565495      4.096402477957     -2.825393012192
 C         4.587934487416      1.871168260032     -0.770920818491
 H         5.634353650693      2.097910772281     -0.562893771459
 H         4.005123806182      2.090594541078      0.125679827371
 H         4.241298689873      2.549768570672     -1.552193110616
 C        -5.770099879460      1.376612985018     -0.183847012414
 H        -6.317161018549      2.287907069800     -0.435145277765
 H        -5.717761007837      1.318031535570      0.908485910349
 H        -6.354096456078      0.520833349004     -0.528324328406
 C        -1.924668487132      6.721750604104      0.937704146649
 H        -2.268144293365      6.920500604920     -0.083325077090
 H        -1.342203093549      7.589825192749      1.255138217651
 H        -2.807806250814      6.651135555225      1.574893611362
 C         0.454188547582      0.250138865544     -0.040104557607
24
[Ph2BO]- @ 6-311+G(2df,p)
 C        -3.885988902224     -0.942760004692      0.120651727459
 C        -2.759062034145     -1.548715904451      0.659914983811
 C        -1.527788018670     -0.902543808511      0.604885792434
 C        -1.380345803595      0.364858878273      0.033105483232
 C        -2.537774219570      0.958525630446     -0.483061774485
 C        -3.769070250513      0.319516873739     -0.454172265808
 H        -4.848222686109     -1.445947474486      0.152057944966
 H        -2.840746922744     -2.528902725116      1.123092151670
 H        -0.656240020828     -1.393419642760      1.029888968670
 H        -2.439998297197      1.958509494512     -0.896466379574
 H        -4.647224799517      0.804909761018     -0.873041785065
 C         1.380354497817      0.364858423296     -0.033018389250
 C         1.527741591823     -0.902555485645     -0.604789144614
 C         2.537827927716      0.958526498707      0.483043837031
 C         2.759005766605     -1.548739002034     -0.659905872803
 H         0.656154057887     -1.393435229103     -1.029707486683
 C         3.769116904404      0.319507946816      0.454064930742
 H         2.440088843850      1.958515572700      0.896444519006
 C         3.885980772645     -0.942779547899     -0.120747527088
 H         2.840646000646     -2.528935631953     -1.123070371787
 H         4.647308476905      0.804901640083      0.872855753022
 H         4.848208698925     -1.445973873683     -0.152223703021
 O         0.000000869134      2.501926401658     -0.000013122004
 B         0.000005846756      1.214513231082      0.000107230141
24
Ph2CO @ 6-311+G(2df,p)
 C        -0.956645505981     -0.228703187941      0.275664198240
 C         0.426922633397     -0.156326076003      0.195658311223
 C         1.045286049843      1.062278993229     -0.040774657889
 C         0.282046675019      2.220361845466     -0.178930070170
 C        -1.105968009346      2.143330525424     -0.072882318342
 C        -1.723038930554      0.923255318506      0.139743755120
 H        -1.439820010462     -1.183628334063      0.449719199204
 H         1.026362108363     -1.051060254408      0.318959268410
 H         2.125876331778      1.119771812680     -0.094116514097
 H        -1.682642869152      3.056463580513     -0.159721255799
 H        -2.803608512022      0.866926172798      0.205738555163
 C         0.902917676231      3.562089540022     -0.365571791235
 C         2.192416288634      3.669915484878     -1.104568481412
 C         2.524463249740      2.806755520162     -2.147389946540
 C         3.056206431921      4.714327659973     -0.777712998412
 C         3.706957941039      2.984289623134     -2.849857205113
 H         1.844298210324      2.010331421045     -2.424717627817
 C         4.246714066070      4.876162783710     -1.464058894790
 H         2.771965996078      5.389925257793      0.020210562149
 C         4.573130625688      4.011448872533     -2.502598304872
 H         3.952195509930      2.320253330558     -3.670828841691
 H         4.921914123729      5.680545729044     -1.195299050846
 H         5.502559508339      4.142840102330     -3.045307323410
 O         0.363855153965      4.556772616642      0.079569522790
24
Ph2BF @ 6-311+G(2df,p)
 C        -3.906754774697     -0.886697660445      0.106308800954
 C        -2.796381727123     -1.565493240453      0.590090667655
 C        -1.547549625230     -0.964916186254      0.548470671150
 C        -1.383157288672      0.327950123525      0.037928461605
 C        -2.521401803783      1.001516727035     -0.423218203720
 C        -3.768527635216      0.399132982203     -0.401630976086
 H        -4.883341591866     -1.357813900413      0.130973017829
 H        -2.906488899265     -2.563008122117      1.000710594734
 H        -0.688118210229     -1.497599339218      0.940039359577
 H        -2.418729530917      2.011011503823     -0.806487431040
 H        -4.636782925846      0.931474959462     -0.773857914645
 C         1.383162378379      0.327941026029     -0.037900427757
 C         1.547526963891     -0.964932331439     -0.548434319655
 C         2.521427801978      1.001503653470      0.423199723953
 C         2.796351609196     -1.565522723371     -0.590084930836
 H         0.688077640867     -1.497613119515     -0.939967256609
 C         3.768547004248      0.399107344361      0.401580974090
 H         2.418776294444      2.011003089287      0.806461986672
 C         3.906746220789     -0.886730995366     -0.106347305157
 H         2.906436353215     -2.563044241901     -1.000694817587
 H         4.636818879446      0.931445553959      0.773774553344
 H         4.883327862289     -1.357856655895     -0.131036537779
 B         0.000005611781      1.031121989906      0.000037869280
 F         0.000007692322      2.371395885018     -0.000025759972
